# Supplementary material for: The Association of VDR, CYP2R1, and GC Gene Polymorphisms, Dietary Intake, and BMI in Regulating Vitamin D Status
Source: Diseases. 2025 Jul 14;13(7):219. doi: 10.3390/diseases13070219 (PMC12293828; doi:10.3390/diseases13070219)
Supplement: Supplementary file 1 [file diseases-13-00219-s001.zip]

Archive with 1 entries (1 files):
- diseases-3702449-supplementary.pdf
